# Supplementary material for: A conceptual exploration on the synergistic anti-tumor effects of high-order combination of OHSV2-DSTEFAP5/CD3, CAR-T cells, and immunotoxins in hepatocellular carcinoma
Source: Front Immunol. 2025 May 8;16:1509087. doi: 10.3389/fimmu.2025.1509087 (PMC12095149; doi:10.3389/fimmu.2025.1509087)
Supplement: Supplementary Table 1 — Partial parameters reflecting momentous organ system function. Seven groups are as follows: Group 1, control group; Group 2, J80A-P24; Group 3, Lenvatinab + anti-PD-1; Group 4, OHSV2-DSTEFAP5/CD3; Group 5, OHSV2-DSTEFAP5/CD3 + J80A-PE24; Group 6, OHSV2-DSTEFAP5/CD3 + J80A-P24 + anti-PD-1; and Group 7, OHSV2-DSTEFAP5/CD3 + J80A-PE24 + CAR-THN3. WBC, white blood cells; RBC, red blood cells; TBIL, total bilirubin; ALT, glutamate transaminase; CK-MB, phosphocreatine kinase; and Cr, creatinine. [file Table1.xlsx]

## Sheet: Sheet1
Supplementary Table 1. Partial parameters reflecting momentous organ system function.
	Group 1	Group 2	Group 3	Group 4	Group 5	Group 6	Group 7
WBC (103/μL)	4.53±1.14	5.22±0.99	4.64±0.98	5.55±1.18	4.48±0.70	4.57±0.87	4.56±1.18
RBC (106/μL)	8.44±0.56	8.71±1.45	8.04±0.41	8.60±0.24	8.50±0.29	7.88±0.59	8.24±0.70
TBIL (mg/dL)	0.33±0.03	0.43±0.03	0.40±0.06	0.40±0.06	0.43±0.07	0.33±0.03	0.43±0.03
ALT (U/L)	29.53±5.11	30.00±1.82	31.67±2.50	28.97±2.43	28.33±3.68	30.33±2.50	32.07±2.81
CK-MB (U/L)	48.83±7.34	44.03±4.27	31.67±2.50	35.80±5.6	47.53±1.35	41.60±6.10	33.60±3.38
Cr (mg/dL)	0.37±0.33	0.40±0.12	0.37±0.07	0.33±0.03	0.37±0.03	0.43±0.03	0.40±0.10
Notes: Seven groups are as follows: Group 1, control group; Group 2, J80A-P24; Group 3, Lenvatinab + anti-PD-1; Group 4, OHSV2-DSTEFAP5/CD3; Group 5, OHSV2-DSTEFAP5/CD3 + J80A-PE24; Group 6, OHSV2-DSTEFAP5/CD3 + J80A-P24 + anti-PD-1; and Group 7, OHSV2-DSTEFAP5/CD3 + J80A-PE24 + CAR-THN3.
WBC, white blood cells; RBC, red blood cells; TBIL, total bilirubin; ALT, glutamate transaminase; CK-MB, phosphocreatine kinase; and Cr, creatinine.
