# Supplementary material for: A conceptual exploration on the synergistic anti-tumor effects of high-order combination of OHSV2-DSTEFAP5/CD3, CAR-T cells, and immunotoxins in hepatocellular carcinoma
Source: Front Immunol. 2025 May 8;16:1509087. doi: 10.3389/fimmu.2025.1509087 (PMC12095149; doi:10.3389/fimmu.2025.1509087)
Supplement: Supplementary Table 2 — Distribution of cell numbers of CD3+CD4 + T and CD3+CD8+ T cells in different treatment groups. [file Table2.xlsx]

## Sheet: Sheet1
Supplementary Table 2. Distribution of cell numbers of CD3+CD4 + T and CD3+CD8+ T cells in different treatment groups.
Groups	CD3+CD4+ T cell counts	CD3+CD8+ T cell counts
J80A-P24	150	30
Lenvatinab + anti-PD-1	40	6
OHSV2-DSTEFAP5/CD3	190	49
OHSV2-DSTEFAP5/CD3 + J80A-PE24	186	54
OHSV2-DSTEFAP5/CD3 + J80A-P24 + anti-PD-1	231	90
OHSV2-DSTEFAP5/CD3 + J80A-PE24 + CAR-THN3	532	282
